# Supplementary material for: Single Cell Transcriptomic Analysis in a Mouse Model of Barth Syndrome Reveals Cell-Specific Alterations in Gene Expression and Intercellular Communication
Source: Int J Mol Sci. 2023 Jul 18;24(14):11594. doi: 10.3390/ijms241411594 (PMC10380964; doi:10.3390/ijms241411594)
Supplement: Supplementary file 1 [file ijms-24-11594-s001.zip]

Archive with 3 entries (2 files):
- ijms-2491397-supplementary/
- ijms-2491397-supplementary/Supplemental Figures_R1(GP.edits)_07132023.pptx
- ijms-2491397-supplementary/Supplemental Tables.xlsx
